# Supplementary material for: Predictors of DAPSA Response in Psoriatic Arthritis Patients Treated with Apremilast in a Retrospective Observational Multi-Centric Study
Source: Biomedicines. 2023 Feb 2;11(2):433. doi: 10.3390/biomedicines11020433 (PMC9953385; doi:10.3390/biomedicines11020433)
Supplement: Supplementary file 1 [file biomedicines-11-00433-s001.zip]

Archive with 1 entries (1 files):
- biomedicines-2165547-supplementary.pdf
